# Supplementary material for: Screening gestational diabetes mellitus: The role of maternal age
Source: PLoS One. 2017 Mar 15;12(3):e0173049. doi: 10.1371/journal.pone.0173049 (PMC5351872; doi:10.1371/journal.pone.0173049)
Supplement: S1 File — BW, body weight; OGTT, oral glucose tolerance tests; HTN, hypertension; PIH, pregnancy induced hypertension; FPG, fasting plasma glucose; 1hPG, 1-hour plasma glucose during OGTT; 2hPG, 2-hour plasma glucose during OGTT; GDM, gestational diabetes mellitus; IADPSG, the International Association of the Diabetes and Pregnancy Study Group. (XLSX) [file pone.0173049.s005.xlsx]

## Sheet: The training cohort
Age	BW at the visit for OGTT	BMI at the visit for OGTT	Parity	history of macrosomia	history of HTN	history of preeclampsia	history of PIH	FPG	1hPG	2hPG	GDM by IADPSG criteria
36	72	25.359	2	0	0	0	0	95	166	106	1
35			1	0	0	0	0	77	98	96	0
36	58.1	22.2757	1	0	0	0	0	73	125	110	0
34	56.3	21.9922	1	0	0	0	0	77	128	102	0
33	51.4	23.466	1	0	0	0	0	74	145	133	0
32	56.2	21.1525	1	0	0	0	0	74	161	138	0
31	70	28.0404	1	0	1	0	0	85	158	135	0
32	59.4	22.3569	1	0	0	0	0	80	139	111	0
35	61	23.2434	2	0	0	0	0	73	162	125	0
30	65	23.03	1	0	0	0	0	81	158	104	0
41	59.7	22.4698	2	0	0	0	0	73	221	99	1
30	61.7	26.3574	1	0	0	0	0	77	148	131	0
30	74	27.5134	1	0	0	0	0	89	165	134	0
30			1	0	0	0	0	80	140	140	0
29	79.2	26.4626	1	0	0	0	0	74	145	126	0
35			1	0	0	0	0	71	134	95	0
31	52.4	21.1237	1	0	0	0	0	78	136	108	0
28	63.8	24.9219	1	0	0	0	0	75	68	62	0
29	57.3	23.5454	1	0	0	0	0	71	100	81	0
31	50.6	20.2692	1	0	0	0	0	69	108	97	0
29			1	0	1	1	0	85	146	125	0
39	70.6	27.2366	2	0	0	0	0	69	158	99	0
28	55.6	24.0651	1	0	0	0	0	75	130	94	0
31	53.8	22.9826	1	0	0	0	0	70	100	109	0
33	51.6	20.6698	1	0	0	0	0	76	156	124	0
41	52.8	20.1189	1	0	0	0	0	70	150	92	0
36	59.3	23.1641	2	0	0	0	0	74	120	119	0
35	73	27.8159	1	0	0	0	0	78	174	129	0
35			1	0	0	0	0	71	126	133	0
32	61.2	22.7543	1	0	0	0	0	78	114	94	0
36	55.8	22.3522	1	0	0	0	0	77	86	84	0
32	58	23.2335	1	0	0	0	0	74	122	90	0
31	48.8	20.8467	1	0	0	0	0	68	114	85	0
26	55.6	21.7188	1	0	0	0	0	74	122	95	0
27	55.8	21.7969	1	0	0	0	0	80	87	80	0
36	54.5	20.7666	1	0	0	0	0	82	131	98	0
24	60.4	23.5938	1	0	0	0	0	70	126	107	0
43	68	25.9107	2	0	0	0	0	81	124	118	0
33	62.5	24.4141	1	0	0	0	0	81	116	111	0
23	56.7	21.3407	1	0	0	0	0	68	118	92	0
32	58.8	22.9688	2	0	0	0	0	79	130	101	0
43	62.8	26.8273	1	0	0	0	0	84	120	102	0
28	68.8	27.9119	2	0	0	0	0	75	114	101	0
44	72.8	28.4375	2	0	0	0	0	93	182	186	1
31	52.4	21.5319	1	0	0	0	0	78	122	120	0
34	53.4	21.3908	2	0	0	0	0	70	137	110	0
32	57.1	22.8729	2	0	0	0	0	78	117	106	0
33	73.5	29.4424	4	0	0	0	0	84	153	134	0
46	59	22.7615	1	0	0	0	0	69	123	100	0
34	58.8	22.4051	2	0	0	0	0	70	93	74	0
32			1	0	0	0	0	71	117	95	0
33	56	22.4323	1	0	0	0	0	78	131	117	0
35	67.9	24.3465	2	0	0	0	0	77	161	142	0
39	60.4	22.4569	2	0	0	0	0	73	164	106	0
36	56.2	23.0934	3	0	0	0	0	71	111	101	0
37	87.5	33.3409	2	0	0	0	0	83	172	151	0
38	55.6	24.3849	1	0	0	0	0	88	130	120	0
41			2	0	0	0	0	65	143	156	1
33	55.1	21.795	2	0	0	0	0	72	79	135	0
39	74.9	29.2578	2	0	0	0	0	94	173	118	1
31	62.8	23.9293	1	0	0	0	0	81	117	87	0
58	56.9	23.381	1	0	0	0	0	83	178	139	0
41	74.1	26.8907	3	0	0	0	0	84	146	121	0
38	61.2	24.5153	2	0	0	0	0	68	126	120	0
39	49.4	19.7885	1	0	0	0	0	79	114	94	0
31	65.5	26.2378	1	0	0	0	0	72	110	92	0
40	64.4	23.6547	2	0	0	0	0	83	137	85	0
36	65.1	24.0574	2	0	0	0	0	83	156	131	0
38	98.9	41.7018	3	0	0	0	0	84	137	153	1
39	60.7	24.315	1	0	0	0	0	86	177	135	0
33	55.3	23.0177	1	0	0	0	0	78	135	115	0
40	61.8	24.9131	2	0	0	0	0	78	152	139	0
37	67.3	26.9588	1	0	0	0	0	92	212	177	1
40			2	0	0	0	0	78	103	95	0
37	57.3	20.5457	1	0	0	0	0	83	141	116	0
38	90.5	33.2415	4	0	0	0	1	87	182	152	1
38	63.5	23.3241	2	0	0	0	0	82	186	176	1
37			2	0	0	0	0	94	192	171	1
35	62.8	24.8408	2	0	0	0	0	91	158	165	1
38	64.2	25.3946	1	0	0	0	0	75	138	126	0
36	61.5	24.6355	2	0	0	0	0	73	88	85	0
28	45.8	18.8198	2	0	0	0	0	79	127	100	0
40	52.3	22.0526	2	0	0	0	0	79	147	128	0
39	55.3	23.9352	1	0	0	0	0	79	114	87	0
37			1	0	0	0	0	78	116	94	0
40			1	0	0	0	0	66	144	84	0
38	55.6	21.7188	2	0	0	0	0	77	150	142	0
35	58	22.6562	2	0	0	0	0	86	157	104	0
33	65.2	23.3784	1	0	0	0	0	68	136	98	0
36	66.2	25.2248	1	0	0	0	0	77	140	108	0
40	69.5	27.8401	2	0	0	0	0	73	138	154	1
38	66.6	26.6784	3	0	0	0	0	78	103	92	0
41	52.6	21.6141	2	0	0	0	0	84	200	180	1
33	50.4	21.8144	2	0	0	0	0	73	156	105	0
30	68.9	24.4119	1	0	0	0	0	80	148	131	0
36	58.4	21.7133	1	0	0	0	0	79	123	101	0
33			1	0	0	0	0	63	132	109	0
35	66.6	22.5122	2	0	0	0	0	84	100	106	0
30	62.6	24.1503	1	0	0	0	0	78	91	99	0
39	58.5	22.8516	3	0	0	0	0	76	131	105	0
35			2	0	0	0	0	96	174	140	1
29	60.3	21.8827	2	0	0	0	0	83	89	120	0
33	59.5	22.8124	1	0	0	0	0	80	137	97	0
33	58.5	23.1399	1	0	0	0	0	74	147	144	0
34	66	27.295	2	0	0	0	0	76	158	138	0
32	71.9	29.5447	4	0	0	0	0	78	149	121	0
36	59.8	24.5726	4	0	0	0	0	76	139	118	0
39			1	0	0	0	0	81	137	98	0
27			1	0	0	0	0	71	112	82	0
35	61.3	24.8692	1	0	0	0	0	75	80	88	0
35	57.6	19.9308	3	0	0	0	0	77	118	95	0
35	60.6	23.9706	1	0	0	0	0	65	150	148	0
34	63.4	26.0519	1	0	0	0	0	79	107	98	0
35	71	24.8591	2	0	0	0	0	81	74	116	0
47	68	28.3039	2	0	0	0	0	74	123	96	0
38	64.9	26.4982	2	0	0	0	0	80	162	142	0
30	72.9	27.438	1	0	0	0	0	74	154	105	0
35	66.1	22.3432	1	0	0	0	0	83	156	105	0
34	82.5	28.2138	2	0	0	0	0	93	155	97	1
36	56	25.5661	2	0	0	0	0	84	142	143	0
33	60	23.4375	1	0	0	0	0	71	107	89	0
36	56.9	22.507	1	0	0	0	0	70	188	114	1
33	64	22.1453	1	0	0	0	0	74	139	109	0
41	74.7	25.8478	2	0	0	0	0	81	163	93	0
34	61.7	25.0314	2	0	0	0	0	81	156	123	0
37	64.4	24.2388	2	0	0	0	0	74	149	140	0
39	74.7	29.1797	1	0	0	0	0	77	169	116	0
39	61.7	24.1016	3	0	0	0	0	73	106	98	0
36	64.4	27.5108	2	0	0	0	0	85	122	102	0
37			3	1	0	0	0	75	147	113	0
31	59.1	25.2467	1	0	0	0	0	70	135	114	0
31	68.3	25.0872	1	0	0	0	0	75	117	112	0
36			1	0	0	0	0	75	88	88	0
35	59.5	22.1223	2	0	0	0	0	82	152	101	0
37	69.4	28.5174	1	0	0	0	0	70	137	138	0
30	69.5	24.9202	1	0	0	0	0	79	141	107	0
42	63.1	24.6484	2	0	0	0	0	72	88	92	0
36	61	24.7475	2	0	0	0	0	77	112	88	0
38			2	0	0	0	0	87	158	146	0
30	71.2	26.1524	2	0	0	0	0	79	115	108	0
34	62.3	26.2692	2	0	0	0	0	63	94	96	0
35	61.4	25.3926	1	0	0	0	0	79	140	132	0
37	57.1	20.231	3	0	0	0	0	80	139	97	0
36	60.8	23.4559	3	0	0	0	0	86	179	117	0
38	59.8	21.9651	2	0	0	0	0	80	159	123	0
33	68.9	24.1238	1	0	0	0	0	79	163	155	1
34	69.5	29.4963	2	0	0	0	0	85	167	126	0
31	70.1	26.0633	1	0	0	0	0	75	100	92	0
43	51.1	20.7311	3	0	0	0	0	73	141	118	0
34	72.1	29.6269	1	0	0	0	0	72	143	122	0
42	62.2	23.1261	3	0	0	0	0	79	118	125	0
33	50.3	23.2773	2	0	0	0	0	85	174	164	1
32	66.3		2	0	0	0	0	82	150	124	0
37	70	28.0404	2	0	0	0	0	82	181	169	1
32	59.2	22.8386	1	0	0	0	0	67	129	99	0
37	56.5	22.3488	1	0	0	0	0	77	144	90	0
37	54.8	20.3748	2	0	0	0	0	72	107	91	0
37	67.2	24.6832	1	0	0	0	0	80	133	109	0
31	60.1	21.2939	1	0	0	0	0	76	128	124	0
33	60.3	25.7593	1	0	0	0	0	75	150	121	0
34	58.3	21.6761	2	0	0	0	0	78	136	109	0
32	66.5	25.0292	1	0	0	0	0	74	150	115	0
36	62.9	23.6742	3	0	0	0	0	89	123	110	0
37	61.7	23.2225	2	0	0	0	0	82	116	83	0
34	48.8	22.279	2	0	0	0	0	75	176	157	1
38	66.2	22.9066	1	0	0	0	0	77	96	79	0
33	61.7	22.663	1	0	0	0	0	79	121	116	0
32			2	0	0	0	0	69	107	96	0
34	54.2	20.6523	2	0	0	0	0	73	132	99	0
38	65	23.03	2	0	0	0	0	75	94	89	0
32	56.2	21.6813	1	0	0	0	0	79	143	90	0
34	58.8	21.862	2	0	0	0	0	77	143	118	0
33	69	26.9531	1	0	0	0	0	90	149	109	0
30	60.8	24.3551	1	0	0	0	0	71	145	103	0
41	55.4	22.4756	1	0	0	0	0	79	125	92	0
39	46.1	16.5298	1	0	0	0	0	78	138	123	0
34	55.7	19.735	2	0	0	0	0	75	158	125	0
31	72	25.5102	1	0	0	0	0	77	109	89	0
36	70	27.3438	1	0	0	0	0	79	171	127	0
32	60.9	21.0727	2	0	0	0	0	71	127	83	0
40	48.9	20.8894	1	0	0	0	0	80	132	92	0
34	57.8	25.6889	2	0	0	0	0	77	128	97	0
33	62	23.771	2	0	0	0	0	73	101	144	0
34	52.2	20.9101	2	0	0	0	0	76	150	104	0
33	55.5	20.635	1	0	0	0	0	75	85	103	0
31	58.2	21.1206	1	0	0	0	0	75	109	113	0
34	71.7	26.0197	2	0	0	0	0	79	86	89	0
38	55.5	21.9533	2	0	0	0	0	90	132	129	0
36	63	22.5895	2	0	0	0	0	75	109	63	0
31			1	0	0	0	0	80	164	129	0
33	73.6	27.3647	1	0	0	0	0	75	95	116	0
33	68.5	23.7024	2	0	0	0	0	68	146	137	0
32	63	23.4236	2	0	0	0	0	87	164	149	0
32	48.1	21.0956	1	0	0	0	0	71	68	69	0
35	63.3	22.6971	2	0	0	0	0	79	140	108	0
36			2	0	0	0	0	73	142	121	0
35	70.7	28.6827	2	0	0	0	0	85	133	111	0
28			1	0	0	0	0	76	169	126	0
34	54.1	21.6712	2	0	0	0	0	73	119	102	0
35	69.9	28.7229	2	0	0	0	0	81	80	86	0
36	54.1	21.9481	2	0	0	0	0	73	164	139	0
40	64.4	25.7971	1	0	0	0	0	71	138	124	0
38	62.7	24.1889	1	0	0	0	0	78	125	132	0
34	56.6	20.7897	2	0	0	0	0	71	99	76	0
36	74.3	29.0234	2	0	0	0	0	79	126	100	0
38	83.7	29.8329	1	0	0	0	0	79	194	135	1
38			2	0	0	0	0	77	168	140	0
35	83.5	31.4276	2	0	0	0	0	75	125	116	0
34	61	21.1073	2	0	0	0	0	67	88	81	0
32	68.1	24.1284	1	0	0	0	0	87	107	105	0
30			1	0	0	0	0	74	133	106	0
38	55.7	22.5973	4	0	0	0	0	95	116	116	1
43	63.1	24.9595	2	0	0	0	0	87	178	184	1
33	61.4	23.1096	2	0	0	0	0	77	99	84	0
31			1	0	0	0	0	67	96	85	0
31	58.1	23.2735	1	0	0	0	0	79	136	114	0
32	54.6	21.3281	2	0	0	0	0	82	141	108	0
28	50.8	21.7011	1	0	0	0	0	73	79	106	0
34	53.5	19.6511	1	0	0	0	0	72	74	88	0
39	69	28.5357	2	1	0	0	0	94	138	116	1
38	69	25.3443	3	0	0	0	0	74	112	91	0
34	57	22.2656	1	0	0	0	0	70	89	88	0
31	75	26.8923	3	0	0	0	0	79	139	114	0
36	56.6	22.3884	1	0	0	0	0	85	189	114	1
39	66.7	24.2053	2	0	0	0	0	82	160	158	1
30	56.3	22.5525	1	0	0	0	0	77	159	112	0
33	68.2	26.9768	2	0	0	0	0	86	186	136	1
34	86	29.0698	2	0	0	0	0	85	133	103	0
39	73.6	29.1128	1	0	0	0	0	92	99	87	1
38	80.8	29.6786	3	1	0	0	0	83	149	146	0
35	71.2	27.8125	1	0	0	0	0	77	135	110	0
37	64.6	23.1633	2	0	0	0	0	83	120	121	0
41	62.1	26.5283	2	0	0	0	0	82	127	112	0
43	66.4	29.1215	3	0	0	0	0	83	180	186	1
32	75.6	32.7216	1	0	0	0	0	81	131	82	0
30			1	0	0	0	0	71	155	129	0
31	66.7	25.1044	1	0	0	0	0	78	130	87	0
36	64.8	23.235	1	0	0	0	0	76	124	111	0
40	84.8	31.5288	1	0	0	0	0	77	192	137	1
38			2	0	0	0	0	82	111	134	0
32	74.9	27.5115	2	0	0	0	0	85	137	125	0
32	66.6	25.3772	2	0	0	0	0	69	123	70	0
32	63.2	24.0817	2	0	0	0	0	76	131	108	0
30			2	0	0	0	0	76	112	86	0
32	65.6	26.6137	1	0	0	0	0	82	119	89	0
28	52.5	22.7233	1	0	0	0	0	74	126	133	0
37	88.9	30.7613	1	0	0	0	0	72	139	110	0
31	60.4	23.5938	1	0	0	0	0	66	103	112	0
33	62.2	24.9159	1	0	0	0	0	81	170	137	0
32	77.2	25.7944	1	0	0	0	0	69	136	111	0
35	58.5	22.5686	2	0	0	0	0	87	155	133	0
39	58.8	23.5539	2	0	0	0	0	80	127	97	0
33	75.5	26.1246	1	0	0	0	0	79	127	119	0
32	67.4	24.1672	1	0	0	0	0	89	144	103	0
37	68.2	26.6406	2	0	0	0	0	82	150	127	0
32	60.8	22.6056	1	0	0	0	0	72	164	99	0
35	59.5	25.4176	1	0	0	0	0	75	84	142	0
32	62.4	21.5917	1	0	0	0	0	79	137	112	0
31	54.6	21.8715	2	0	0	0	0	75	118	108	0
31			1	0	0	0	0	71	163	136	0
32	48.6	22.4906	1	0	0	0	0	76	104	102	0
31	58	22.1003	2	0	0	0	0	70	121	105	0
36	56	22.719	1	0	0	0	0	82	165	144	0
28	61	22.4059	1	0	0	0	0	68	107	82	0
35	62.2	25.5588	1	0	0	0	0	82	168	138	0
38	62.1	23.3731	2	0	0	0	0	79	119	105	0
36	65.8	25.3848	3	0	0	0	0	78	153	117	0
32	60.4	23.0148	2	0	0	0	0	76	107	113	0
32	60	22.8624	2	0	0	0	0	77	103	99	0
45	71.1	26.1157	2	0	0	0	0	80	192	129	1
32	64.5	23.9813	1	0	0	0	0	94	157	136	1
39	57.6	24.2874	2	0	0	0	0	77	147	120	0
38			3	0	0	0	0	82	136	112	0
31	54.3	20.6904	1	0	0	0	0	73	109	97	0
34	61.5	22.5895	1	0	0	0	0	66	137	109	0
36			2	0	0	0	0	87	143	101	0
40	84.2	30.556	1	0	0	0	0	83	200	137	1
38	55.1	22.9344	1	0	0	0	0	75	174	143	0
36			1	0	0	0	0	72	176	141	0
32	64	26.2985	1	0	0	0	0	72	152	141	0
29	53	21.5019	1	0	0	0	0	81	110	112	0
28	61.8	23.5482	1	0	0	0	0	79	117	90	0
35	68.1	25.9488	2	0	0	0	0	84	122	104	0
35	54	22.0196	1	0	0	0	0	73	130	125	0
36	67.3	25.3303	1	0	0	0	0	80	144	96	0
32	57	20.9366	1	0	0	0	0	77	103	99	0
36	61.8	24.7556	1	0	0	0	0	82	175	146	0
33	59.7	23.9144	2	0	0	0	0	84	110	94	0
34	51.4	21.3944	2	0	0	0	0	73	141	156	1
31	62	23.3355	1	0	0	0	0	72	123	107	0
33	61	24.7475	2	0	0	0	0	79	143	105	0
31	65.1	25.1773	1	0	0	0	0	73	153	108	0
33	73.3	27.9302	1	0	0	0	0	79	133	77	0
31	80	31.25	1	0	0	0	0	75	134	119	0
37	69.5	25.528	2	0	0	0	0	76	162	127	0
29	58.4	22.2527	1	0	0	0	0	75	100	103	0
38	74.4	27.6621	2	0	0	0	0	92	144	123	1
30	53	21.2306	2	0	0	0	0	77	76	108	0
30	62.5	27.0516	2	0	0	0	0	81	158	153	1
35	59.8	24.8907	1	0	0	0	0	68	117	108	0
37	64.5	26.1674	2	0	0	0	0	79	136	98	0
37	51.9	19.0634	2	0	0	0	0	81	147	150	0
34	68.4	28.4703	1	0	0	0	0	84	166	144	0
33			1	0	0	0	0	80	109	99	0
30	60.6	23.6719	1	0	0	0	0	79	111	117	0
35	63.5	24.8047	3	0	0	0	0	74	123	124	0
41	72.7	30.2601	1	0	0	0	0	81	117	64	0
34	83	33.2479	2	0	0	0	0	83	125	88	0
38			2	0	0	0	0	76	123	94	0
36			1	0	0	0	0	100	156	168	1
32	58.2	23.6115	2	0	0	0	0	79	114	96	0
32	59.8	22.0452	1	0	0	0	0	74	112	93	0
32	51.4	20.5896	3	0	0	0	0	68	95	113	0
33	61.8	24.1406	1	0	0	0	0	77	122	123	0
29			2	0	0	0	0	78	103	103	0
38	67.2	26.25	2	0	0	0	0	78	81	71	0
32	51.1	23.3291	1	0	0	0	0	80	119	111	0
29	67	25.5296	2	0	0	0	0	76	109	98	0
34	60.3	25.7593	1	0	0	0	0	69	141	108	0
29			1	0	0	0	0	83	104	101	0
35			2	0	0	0	0	79	201	150	1
35	65.3	24.1313	1	0	0	0	0	80	86	68	0
41	51.6	23.8789	2	0	0	0	0	80	130	100	0
37	73.6	25.4671	1	0	1	0	0	100	204	193	1
34	68.3	26.3493	2	0	0	0	0	80	114	108	0
31	50.2	20.8949	2	0	0	0	0	74	161	139	0
34	65.7	23.0034	2	0	0	0	0	74	166	137	0
35	51.1	22.7111	2	0	0	0	0	79	154	115	0
39	62.2	22.3027	2	0	0	0	0	76	108	99	0
38	58.2	24.2248	2	0	0	0	0	76	133	109	0
32	54.6	21.3281	1	0	0	0	0	77	128	111	0
32	54	20.8325	1	0	0	0	0	73	101	88	0
36	61.7	24.7156	2	0	0	0	0	77	81	115	0
34			1	0	0	0	0	82	140	134	0
38	65.8	27.3881	1	0	0	0	0	83	179	141	0
33			1	0	0	0	0	69	124	104	0
34	46.6	18.2031	1	0	0	0	0	77	129	85	0
36			3	0	0	0	0	75	165	154	1
40	62.4	23.7769	2	0	0	0	0	88	155	127	0
38	66.6	24.169	1	0	0	0	0	75	100	96	0
32	65.8	26.358	2	0	0	0	0	76	80	98	0
40	56.1	22.7595	1	0	0	0	0	76	157	128	0
32	50.6	20.7922	3	0	0	0	0	78	149	125	0
31	72.8	29.5347	2	0	0	0	0	83	149	113	0
37	59.3	23.1641	4	0	0	0	0	74	122	118	0
35	55.6	22.5567	2	0	0	0	0	78	115	131	0
36	61.7	22.9402	1	0	0	0	0	76	149	120	0
40	58.8	25.4501	3	0	1	0	0	81	143	130	0
34			1	0	0	0	0	75	163	125	0
34	50	21.3593	2	0	0	0	0	74	119	128	0
35	69.4	30.0381	3	0	0	0	0	75	136	112	0
30	63.4	23.5723	1	0	0	0	0	85	135	105	0
28	61.3	25.5151	1	0	0	0	0	69	135	102	0
32	58.6	23.4738	2	0	0	0	0	75	103	83	0
34	59.6	21.1168	2	0	0	0	0	76	83	92	0
35	62.5	22.9568	2	0	0	0	0	84	158	118	0
34	60.5	27.6205	1	0	0	0	0	79	135	86	0
25	49.3	18.7853	1	0	0	0	0	65	107	88	0
32	55.9	22.3922	2	0	0	0	0	72	132	122	0
26			1	0	0	0	0	73	119	74	0
29			1	0	0	0	0	73	168	135	0
35	75.1	30.8596	1	0	0	0	0	71	159	145	0
32			2	0	0	0	0	77	159	140	0
37			2	0	0	0	0	70	106	123	0
36	76.4	27.0692	2	0	0	0	0	80	142	107	0
37	75.3	30.5489	3	0	0	0	0	75	144	161	1
30	54.7	21.9115	1	0	0	0	0	73	166	137	0
31	66.1	27.513	1	0	0	0	0	73	113	79	0
36	66.7	27.7628	2	0	0	0	0	75	137	82	0
30	59.9	24.6137	1	0	0	0	0	90	140	117	0
33	71	27.7344	2	0	0	0	0	80	129	116	0
33	53.6	21.4709	1	0	0	0	0	86	182	154	1
37	70.4	28.2006	1	0	0	0	0	82	135	157	1
40	52.2	19.1735	1	0	0	0	0	77	127	146	0
35			2	0	0	0	0	85	208	190	1
31	65.7	24.7281	1	0	0	0	0	101	190		1
35	74.8	30.3461	2	0	0	0	0	77	148	121	0
28	56.6	21.7006	1	0	0	0	0	74	157	104	0
31	59.6	21.8916	1	0	0	0	0	74	123	106	0
34	76.2	30.914	1	0	0	0	0	73	133	96	0
29			1	0	0	0	0	80	97	126	0
30	58	21.304	1	0	0	0	0	71	100	72	0
35	63.9	28.0251	1	0	0	0	0	81	155	94	0
29	63	23.1405	1	0	0	0	0	71	92	74	0
33	51.4	20.5896	2	0	0	0	0	77	135	136	0
40	58.5	26	1	0	0	0	0	84	175	158	1
29	67	24.9108	1	0	0	0	0	73	157	80	0
29	50.3	21.2093	2	0	0	0	0	71	123	107	0
39	62.4	24.996	2	0	0	0	0	82	162	117	0
37	65.2	26.7916	1	0	0	0	0	76	143	135	0
33	79.1	28.7052	1	0	0	0	0	95	214	145	1
35	54.6	23.3244	1	0	0	0	0	76	106	98	0
28	70.8	23.656	1	0	0	0	0	71	100	83	0
34	64.7	26.2485	3	0	0	0	0	73	110	92	0
30	64.9	25.9974	1	0	0	0	0	68	136	106	0
32	66.5	26.6384	2	0	0	0	0	86	180	144	1
32	67.7	27.4656	3	0	0	0	0	92	165	131	1
39	52.2	20.9101	1	0	0	0	0	80	154	113	0
32	64	25	1	0	0	0	0	78	118	100	0
36	67.3	23.845	2	0	0	0	0	78	127	138	0
33	62.3	23.7388	1	0	0	0	0	73	119	104	0
33	63.4	25.3966	2	0	0	0	0	77	133	122	0
29	64.2	24.7676	3	0	0	0	0	70	124	130	0
32	60.6	24.275	2	0	0	0	0	68	121	102	0
42	61.2	23.0344	2	0	0	0	0	81	112	132	0
35	70.9	27.6953	4	0	0	0	0	88	163	123	0
34	74.9	27.5115	1	0	0	0	0	79	118	107	0
35	60	23.4375	2	0	0	0	0	70	141	111	0
33	54.8	24.3556	2	0	0	0	0	82	125	114	0
33	76.9	31.5993	3	0	0	0	0	72	132	117	0
31	58.7	24.1206	2	0	0	0	0	75	109	94	0
33	57.6	23.6686	2	0	0	0	0	86	177	141	0
35	56.6	22.9624	2	0	0	0	0	89	92	104	0
34	66.9	24.8736	2	0	0	1	0	77	110	100	0
31	60.1	25.6739	1	0	0	0	0	70	63	72	0
30	70	24.2215	3	0	0	0	0	79	106	85	0
33	56.1	22.7595	2	0	0	0	0	84	109	97	0
42			4	0	0	0	0	74	118	86	0
35	69.5	27.8401	3	0	0	0	0	81	143	105	0
32	63	24.0055	1	0	0	0	0	78	147	123	0
41	57.1	23.3135	1	0	0	0	0	79	170	146	0
35	64.5	25.7719	1	0	0	0	0	72	155	114	0
32	67.2	23.8095	1	0	0	0	0	81	137	119	0
38	75.5	30.2435	2	0	0	0	0	83	157	121	0
34	72.4	32.1778	1	0	0	0	0	72	120	105	0
32	60.7	23.4173	1	0	0	0	0	81	170	121	0
42	65.4	26.5325	1	0	0	0	0	86	129	107	0
33	58.5	24.0385	1	0	0	0	0	79	106	102	0
31	84.2	32.8906	3	0	0	0	0	83	173	133	0
40	61.7	23.5101	2	0	0	0	0	82	134	129	0
35	78	28.306	2	0	0	0	0	74	118	89	0
36	67.4	26.9989	2	0	0	0	0	74	136	117	0
37	60.8	24.0497	2	0	0	0	0	77	95	84	0
30	67	24.9108	1	0	0	0	0	79	104	86	0
29	57	24.3496	2	0	0	0	0	84	172	162	1
32	54.9	20.1653	1	0	0	0	0	77	116	97	0
30	56.7	21.6049	2	0	0	0	0	79	130	122	0
27	78.6	30.7031	2	0	0	0	0	83	143	119	0
38	77.2	30.9245	2	0	0	0	0	88	164	106	0
41	65.2	26.1176	1	0	0	0	0	78	163	153	1
32	58	22.6562	1	0	0	0	0	85	167	147	0
29	55.8	22.3522	1	0	0	0	0	77	153	115	0
39	70.5	27.8865	2	0	0	0	0	78	119	102	0
35	75.9	28.5671	2	0	0	0	0	85	159	125	0
35	60.5	23.6328	1	0	0	0	0	76	126	115	0
35	63.8	21.5657	1	0	0	0	0	81	106	95	0
38			1	0	0	0	0	75	130	109	0
37	60.4	25.468	2	0	0	0	0	88	139	141	0
34	54.5	21.2891	3	0	0	0	0	78	135	120	0
35	59.5	22.6718	2	0	0	0	0	87	183	169	1
27	68.2	27.6685	1	0	1	0	0	83	159	128	0
36	57.5	21.9098	2	0	0	0	0	88	165	129	0
34	55.6	21.4498	1	0	0	0	0	65	96	93	0
30			2	0	0	0	0	76	120	124	0
34			3	0	0	0	0	72	120	112	0
27	81	30.116	1	0	0	0	0	90	185	100	1
34	65.7	26.3179	3	0	0	0	0	78	75	97	0
30	59.8	22.2338	2	0	0	0	0	69	130	103	0
31	67.5	23.3564	1	0	0	0	0	78	134	125	0
33	79.8	33.2154	2	0	0	0	0	86	133	111	0
40	65.8	24.4646	1	0	0	0	0	75	136	116	0
35	58.8	23.5539	2	0	0	0	0	81	108	117	0
33			3	0	0	0	0	79	1119	117	1
31	61.2	21.9441	2	0	0	0	0	77	117	81	0
36	53.4	22.8117	1	0	0	0	0	75	167	142	0
30	50.1	20.0689	1	0	0	0	0	77	116	99	0
28	52.1	19.8522	1	0	0	0	0	72	120	123	0
36	55.5	24.6667	3	0	0	0	0	74	155	116	0
28	49.7	21.5114	1	0	0	0	0	78	94	94	0
35	68	25.9107	2	0	0	1	0	74	123	107	0
40	66.7	28.1245	2	0	0	0	0	86	185	153	1
37	56.2	23.0934	2	0	0	0	0	78	133	111	0
36	62.8	23.9293	3	0	0	0	0	81	157	130	0
31	69.5	26.4822	2	0	0	0	0	77	95	97	0
27	66.7	24.7992	1	0	0	0	0	68	79	73	0
34	82.5	29.939	2	0	0	0	0	77	165	168	1
33	52.3	20.4297	1	0	0	0	0	87	171	114	0
39	65.4	26.1977	3	0	0	0	0	83	133	129	0
32	48.5	18.4804	1	0	0	0	0	62	108	74	0
33	67.9	23.83	1	0	0	0	0	75	130	104	0
34	58.8	24.9552	1	0	0	0	0	85	179	126	0
34	71.5	26.5839	2	0	0	0	0	77	149	106	0
30			1	0	0	0	0	77	139	128	0
31	61.8	22.6997	2	0	0	0	0	81	82	100	0
41	58.5	20.727	3	0	0	0	0	84	122	90	0
37	61.7	22.9402	2	0	0	0	0	84	129	104	0
38	56	21.875	3	0	0	0	0	78	157	129	0
35	54.4	22.6431	1	0	0	0	0	73	117	119	0
32	66.2		1	0	0	0	0	69	98	96	0
33	56.9	24.3069	1	0	0	0	0	78	125	101	0
40	62.3	26.2692	1	0	0	0	0	77	161	149	0
32	61.3	23.3577	2	0	0	0	0	79	166	122	0
36	68.1	25.3197	2	0	0	0	0	85	141	120	0
29	67.5	23.9158	2	0	0	0	0	75	139	117	0
33			1	0	1	0	0	76	138	150	0
35	55	21.7555	2	0	0	0	0	83	117	106	0
35	50.6	18.8132	2	0	0	0	0	71	135	128	0
35	68.5	29.2623	2	0	0	0	0	83	162	134	0
29	63.5	23.9	1	0	0	0	0	80	117	108	0
35	76.1	28.9971	2	0	0	0	0	70	155	133	0
39	59.3	23.7542	1	0	0	0	0	89	173	136	0
40	51.7	19.4588	1	0	0	0	0	81	176	168	1
39	77.2	27.3526	1	0	0	0	0	71	192	208	1
34	43.3	18.9904	2	0	0	0	0	84	142	114	0
32	57.2	23.8085	2	0	0	0	0	80	134	108	0
34			2	0	0	0	0	73	113	86	0
36	71.8	27.3586	1	0	0	0	0	76	149	127	0
30			1	0	0	0	0	73	130	128	0
30	68.3	24.1993	1	0	0	0	0	79	115	105	0
33	57.5	21.9098	1	0	0	0	0	82	108	102	0
39			2	0	0	0	0	80	167	164	1
30	51.8	20.7499	2	0	0	0	0	70	104	102	0
39	54	23.6832	1	0	0	0	0	87	158	119	0
27	57	20.1956	1	0	0	0	0	72	72	74	0
39			3	0	0	0	0	95	167	118	1
34	69.9	27.3047	2	0	0	0	0	79	115	117	0
31	54.6	19.117	1	0	0	0	0	79	142	140	0
33	49.2	21.295	2	0	0	0	0	80	127	107	0
36	60	24.974	2	0	0	0	0	77	145	136	0
29	69.9	26.3089	1	0	0	0	0	74	119	87	0
26	62	25.4767	1	0	0	0	0	78	198	68	1
26	70	29.903	2	0	0	0	0	83	143	121	0
38			1	0	0	0	0	85	140	96	0
38	61.8	22.6997	2	1	0	0	0	70	183	150	1
44	57.2	23.5043	1	0	0	0	0	86	139	110	0
38	62.7	25.1162	3	0	0	0	0	82	191	154	1
31	67.4	25.3679	1	0	0	0	0	79	127	104	0
37	85	31.2213	2	0	1	1	1	76	114	108	0
39	56.9	23.381	1	0	0	0	0	76	140	122	0
31	52	20.3125	1	0	0	0	0	71	124	93	0
31	71.2	25.2268	2	0	0	0	0	79	127	112	0
34	60	24.0346	2	0	0	0	0	78	174	168	1
35	59.6	23.2812	2	0	0	0	0	80	99	115	0
35	56	23.309	1	0	0	0	0	76	149	92	0
32	61.8	24.7556	1	0	0	0	0	84	117	114	0
29	76	27.5802	2	0	0	0	0	69	127	109	0
28	62.6	22.9936	1	0	0	0	0	75	150	116	0
32	66.7	26.7185	2	0	0	0	0	74	178	174	1
34	64.7	27.6389	2	0	1	1	0	84	129	128	0
30	51.3	20.2919	1	0	0	0	0	68	120	102	0
37	62.2	22.3027	2	0	0	0	0	69	103	97	0
30	54.5	24.8813	2	0	0	0	0	73	149	127	0
29	67.8	26.4844	2	0	0	0	0	81	120	107	0
33	54.5	20.5126	1	0	0	0	0	74	78	70	0
32			2	0	0	0	0	89	138	110	0
33	61.6	21.8254	2	0	0	0	0	79	188	167	1
32	70	29.1363	2	0	0	0	0	74	98	134	0
35	77	29.7056	2	0	0	0	0	77	134	85	0
32	52.4	20.4688	2	0	0	0	0	77	131	120	0
32	54.7	22.1916	2	0	0	0	0	73	133	89	0
30	75.3	31.3423	1	0	0	0	0	92	152	116	1
33	56.5	22.604	1	0	0	0	0	71	107	120	0
35	46.8	18.0549	1	0	0	0	0	112	200	221	1
33	87.6	35.9961	2	1	0	0	0	80	118	101	0
33	58.1	20.7084	2	0	0	0	0	75	138	136	0
34	57.7	22.5391	2	0	0	0	0	73	121	111	0
34			2	0	0	0	0	74	170	152	0
31			2	0	0	0	0	83	160	124	0
31			2	0	0	0	0	68	107	108	0
30	50.7	23.4625	2	0	0	0	0	77	110	67	0
36			2	0	0	0	0	78	192	159	1
39	57.1	22.3047	2	0	0	0	0	77	109	107	0
33	58	23.5304	1	0	0	0	0	75	94	100	0
35	71	27.7344	2	0	0	0	0	81	118	112	0
36	69.7	29.0114	2	0	0	0	0	73	131	101	0
29	58.2	24.8622	1	0	0	0	0	85	171	118	0
34	72.1	29.2507	2	0	0	0	0	82	132	124	0
36	68.4	25.7443	3	0	0	0	0	79	118	104	0
34	62.2	23.1261	2	0	0	0	0	88	130	99	0
31	74.9	26.5377	2	0	0	0	0	85	131	116	0
34	65.2	24.5399	2	0	0	0	0	73	132	108	0
31	53	19.7055	1	0	0	0	0	76	82	88	0
33	56.3	21.7198	2	0	0	0	0	75	178	108	0
35			2	0	0	0	0	83	190	141	1
42	65.2	26.1176	2	0	0	0	0	75	150	123	0
30	64.5	24.2764	2	0	0	0	0	78	127	143	0
31	72	26.4463	1	0	0	0	0	77	134	98	0
32	60.9	23.7891	1	0	0	0	0	73	154	125	0
31	56.3	20.1872	1	0	0	0	0	72	134	106	0
32	66.7	22.8104	2	0	0	0	0	80	134	119	0
29			1	0	0	0	0	75	187	167	1
37	64.4	23.3706	2	0	0	0	0	85	128	97	0
30	63	24.6094	2	0	0	0	0	78	115	117	0
32	56.8	22.4675	1	0	0	0	0	73	124	118	0
34	59.8	22.2338	2	0	0	0	0	61	117	100	0
33	60.6	26.9333	2	0	0	0	0	80	120	116	0
29	55.5	21.1477	2	0	0	0	0	87	140	125	0
31	50.8	21.9875	1	0	0	0	0	74	142	98	0
34	55.6	21.4498	2	0	0	0	0	75	146	131	0
30	56.9	22.7928	2	0	0	0	0	78	123	82	0
30	67.3	25.9635	2	0	0	0	0	76	100	86	0
31	63	24.6094	2	0	0	0	0	77	121	125	0
24			2	0	0	0	0	75	82	79	0
28	64.1	24.4246	1	0	0	0	0	76	97	87	0
27	53.8	22.9826	1	0	0	0	0	81	106	103	0
36	65.8	22.2417	2	0	0	0	0	80	155	155	1
36	66	29.3333	2	0	0	0	0	83	143	129	0
37			3	0	0	0	0	83	163	118	0
31	57.3	22.9531	1	0	0	0	0	69	112	114	0
32	54.7	23.6756	1	0	0	0	0	86	116	135	0
33	64.2	24.4627	1	0	0	0	0	68	125	133	0
26	66.4	30.1103	2	0	0	0	0	80	91	79	0
34	59.9	22.8243	2	0	0	0	0	86	158	89	0
28	59	23.634	2	0	0	0	0	84	127	141	0
33	62.8	24.8408	1	0	0	0	0	84	104	129	0
34	67	24.6097	1	0	0	0	0	68	152	127	0
29	61.3	24.5554	1	0	0	0	0	77	128	111	0
32	53.4	22.8117	2	0	0	0	0	81	142	124	0
34	65.5	26.2378	2	0	0	0	0	75	127	100	0
34	56.1	22.4724	2	0	0	0	0	80	102	115	0
35			2	0	0	0	0	69	131	129	0
34	64.8	25.9574	1	0	0	0	0	82	148	103	0
30	73.3	27.2531	2	0	0	0	0	76	108	99	0
36	74.5	29.2843	2	0	0	0	0	98	137	126	1
33	71	26.079	2	0	0	0	0	79	130	112	0
38	64.8	24.0928	3	0	0	0	0	76	127	154	1
33	59.1	22.244	1	0	0	0	0	73	145	115	0
24	54.6	20.8048	1	0	0	0	0	66	74	86	0
26	54.9	21.7159	1	0	0	0	0	73	124	91	0
32	59.7	23.3203	2	0	0	0	0	83	105	109	0
27	54.8	23.7188	2	0	0	0	0	75	138	93	0
32	52.9	21.1905	1	0	0	0	0	82	99	104	0
35			1	0	0	0	0	81	164	115	0
30	69	25.3443	2	0	0	0	0	76	107	102	0
30	67.6	27.425	2	0	0	0	0	89	182	147	1
31			2	0	0	0	0	63	114	108	0
32	61.5	24.0234	2	0	0	0	0	94	185	155	1
38	70	28.3987	2	0	0	0	0	93	159	140	1
36	68.1	26.6016	2	0	0	0	0	88	164	159	1
37	70.6	28.1026	1	0	0	0	0	77	131	120	0
32	52.5	23.3333	2	0	0	0	0	80	133	143	0
37	62.7	25.4371	2	0	0	0	0	99	206	217	1
29	74.1	28.235	2	0	0	0	0	100	163	126	1
31	61.7	21.8608	1	0	0	0	0	73	78	74	0
36	73	27.8159	2	0	0	0	0	83	150	114	0
39	68.4	26.0631	3	0	0	0	0	77	134	112	0
32	66.5	25.0292	2	0	0	0	0	92	138	108	1
30	53.6	21.4709	1	0	0	0	0	79	195	144	1
30			1	0	0	0	0	86	153	134	0
40	69.7	27.9202	1	0	0	0	0	78	147	130	0
32	86.3	35.0116	1	0	0	0	0	79	133	109	0
35	54.7	21.3672	2	0	0	0	0	71	136	155	1
43	49	20.1348	1	0	0	0	0	77	171	179	1
31	50.3	19.6484	1	0	0	0	0	76	110	107	0
34	77.8	30.0143	1	0	0	0	0	81	150	139	0
30			3	0	0	0	0	70	84	108	0
35	58	24.4561	2	0	0	0	0	82	198	153	1
31	54.9	18.9965	2	0	0	0	0	86	185	143	1
34	68	27.2392	2	0	0	0	0	73	131	110	0
39	78.4	30.2458	1	0	0	0	0	79	146	120	0
29	72.3	24.1572	1	0	0	0	0	63	139	80	0
35	61.3	23.3577	2	0	0	0	0	76	145	117	0
34	64.5	24.8833	1	0	0	0	0	69	119	131	0
36	64.2	24.4627	1	0	0	0	0	86	152	147	0
34	71.8	27.024	3	0	0	0	0	82	134	138	0
38	87.5	30.6362	2	0	0	0	0	86	156	127	0
28	57.3	27.2533	1	0	0	0	0	75	178	172	1
30	53.5	22.8545	1	0	0	0	0	73	103	125	0
26	63.7	25.1968	3	0	0	0	0	68	87	114	0
34	77.8	29.1391	1	0	0	0	0	77	176	149	0
34	66.2	24.3159	2	0	0	0	0	91	177	120	0
28	58.6	22.3289	2	0	0	0	0	88	118	85	0
34			1	0	0	0	0	74	142	129	0
31	49.3	20.2581	2	0	0	0	0	76	132	101	0
29	72.9	27.1044	1	0	0	0	0	88	177	89	0
31	62.1	25.1937	1	0	0	0	0	75	133	104	0
37			1	0	0	0	0	78	121	101	0
40	58	22.9421	2	0	0	0	0	86	203	118	1
35	57	22.2656	3	0	0	0	0	118	160	180	1
23	75.1	27.5849	2	0	0	0	0	71	145	126	0
33	60.5	23.0529	1	0	0	0	0	84	148	99	0
38			1	0	0	0	0	90	144	120	0
37			1	0	0	0	0	66	108	102	0
35	64.8	22.6883	2	0	0	0	0	70	142	122	0
22			2	0	0	0	0	72	90	78	0
24	71.3	29.6774	1	0	0	0	0	77	137	129	0
34			1	0	0	0	0	82	125	115	0
31	54.4	20.2261	2	0	0	0	0	76	149	118	0
35			1	0	0	0	0	69	112	120	0
27	63.4	24.7656	2	0	0	0	0	79	88	126	0
40	74.6	28.7797	1	0	0	0	0	66	155	134	0
27	53.9	23.0253	1	0	0	0	0	72	68	78	0
36	68.5	26.1012	2	0	0	0	0	84	114	96	0
31	79.4	31.0156	1	0	0	0	0	80	139	100	0
33	56.7	23.003	1	0	0	0	0	76	107	113	0
36	62.6	25.0761	1	0	0	0	0	117	170	137	1
31	50	20.8117	1	0	0	0	0	69	158	140	0
34	66.9	28.2088	2	0	0	0	0	73	124	114	0
25	61.8	24.7556	1	0	0	0	0	82	113	113	0
32	68.2	26.9768	1	0	0	0	0	95	219	179	1
29	65.5	25.5859	1	0	0	0	0	75	156	115	0
32	69.8	27.2656	1	0	0	0	0	77	158	124	0
34	65.9	24.8033	2	0	0	0	0	83	165	161	1
32	74.7	29.1797	1	0	0	0	0	109	183	159	1
35	53.6	20.9375	1	0	0	0	0	74	147	124	0
32	84	29.4107	2	0	0	0	0	79	74	103	0
33	61	23.2434	1	0	0	0	0	76	141	128	0
31	65	23.3067	1	0	0	0	0	72	89	105	0
35	56.8	23.0435	1	0	0	0	0	76	124	129	0
34	52.2	20.3906		0	0	0	0	75	97	116	0
30	63.7	27.571	2	0	0	0	0	71	152	151	0
39			1	0	0	0	0	77	140	112	0
35	49.3	20.5203	1	0	0	0	0	72	131	128	0
34	64.8	24.0928	1	0	0	0	0	73	129	110	0
31	55	21.7555	1	0	0	0	0	76	130	89	0
31	53.9	20.2868	2	0	0	0	0	68	156	142	0
36	55.7	23.7943	1	0	0	0	0	75	130	127	0
41	55.4	21.6406	1	0	0	0	0	75	159	149	0
39	60	22.8624	3	0	0	0	0	81	97	100	0
34	71.1	24.8941	1	0	0	0	0	71	108	95	0
33	64.5	25.1953	1	0	0	0	0	72	73	94	0
32	58.7	20.7979	1	0	0	0	0	81	137	87	0
33	58	23.833	1	0	0	0	0	67	111	89	0
32	53.5	22.2685	2	0	0	0	0	75	114	120	0
37	53.9	21.5911	1	0	0	0	0	74	76	90	0
31	71.9	26.7326	2	0	0	0	0	83	127	113	0
33	62.5	24.4141	1	0	0	0	0	84	103	74	0
26	60	24.6548	1	0	0	0	0	81	161	128	0
31	56.4	20.9697	1	0	0	0	0	78	92	137	0
30			1	0	0	0	0	68	131	108	0
42	57.4	21.6041	2	0	0	0	0	74	131	122	0
26	51.4	20.0781	1	0	0	0	0	77	91	80	0
36	59.7	24.5316	2	0	0	0	0	77	151	124	0
33	53.7	22.3517	1	0	0	0	0	83	181	154	1
30	54.5	22.3948	1	0	0	0	0	76	124	86	0
32			1	0	0	0	0	73	99	83	0
27			1	0	0	0	0	76	89	86	0
36			2	0	0	0	0	74	151	139	0
34	60.7	23.1291	2	0	0	0	0	83	148	108	0
32	65.8	25.0724	1	0	0	0	0	79	100	86	0
31			1	0	0	0	0	82	146	106	0
36	60.6	23.091	1	0	0	0	0	72	115	125	0
37	63.2	25.4775	2	0	0	0	0	74	113	97	0
35			1	0	0	0	0	76	96	90	0
30	56.3	23.5858	1	0	0	0	0	72	133	87	0
38	70	26.3465	1	0	0	0	0	73	175	152	0
32	55.4	20.1045	1	0	0	0	0	72	150	114	0
31	58.9	24.5161	2	0	0	1	0	75	160	128	0
32			1	0	0	0	0	77	118	133	0
35			1	0	0	0	0	69	133	101	0
40	75.2	26.644	1	0	0	0	0	80	165	143	0
39	74	27.852	1	0	0	0	0	76	100	88	0
32	63.3	25.0386	1	0	0	0	0	74	107	94	0
28	62	26.4855	1	0	0	0	0	70	159	140	0
38			3	0	0	0	0	76	132	81	0
28	76.3	32.5943	1	0	0	0	0	86	186	161	1
41	67	25.2174	1	0	0	0	0	77	133	118	0
32	67.5	26.3672	2	0	0	0	0	76	134	106	0
34	69.4	28.8866	1	0	0	0	0	79	134	138	0
25	58.8	23.8549	1	0	0	0	0	78	117	95	0
36	62.2	22.8467	1	0	0	0	0	79	121	117	0
34	58.7	22.9297	1	0	0	0	0	81	134	101	0
31	47.5	17.878	1	0	0	0	0	80	97	121	0
32			1	0	0	0	0	76	124	122	0
31	66.8	24.5363	2	0	0	0	0	86	166	131	0
40	69.9	29.4738	1	0	0	0	0	85	159	154	1
32	73.8	28.1207	1	0	0	0	0	81	159	114	0
29	71.1	28.1239	1	0	0	0	0	85	153	94	0
32			1	0	0	0	0	73	99	95	0
31	61.5	23.7259	1	0	0	0	0	75	107	109	0
29			1	0	0	0	0	87	115	100	0
28	57.4	20.8303	1	0	0	0	0	69	82	130	0
32	53.8	20.7554	1	0	0	0	0	78	131	116	0
35			1	0	0	0	0	85	89	116	0
35	72.3	25.6165	1	0	0	0	0	98	189	146	1
31	61.9	23.2978	1	0	0	0	0	76	101	95	0
29			1	0	0	0	0	75	100	95	0
31			1	0	0	0	0	72	116	91	0
31	68.8	25.8948	1	0	0	0	0	86	141	107	0
32	54.2	22.2715	2	0	0	0	0	72	126	108	0
35	61.7	24.1016	1	0	0	0	0	78	149	109	0
33	58.5	22.6247	1	0	0	0	0	73	138	118	0
39	54.8	23.4098	3	0	0	0	0	87	142	116	0
30	58.1	24.1831	1	0	0	0	0	84	176	114	0
32	52.7	21.3802	1	0	0	0	0	83	91	95	0
33	63	23.4236	1	0	0	0	0	74	93	115	0
32	60.6	22.8085	1	0	0	0	0	78	87	95	0
31			1	0	0	0	0	65	99	103	0
37	70.1	28.0804	2	0	0	0	0	79	167	149	0
30	61.7	24.7156	1	0	0	0	0	73	109	100	0
35	59.5	22.6718	1	0	0	0	0	74	133	105	0
39			2	0	0	0	0	74	153	152	0
36	64.4	25.4737	2	0	0	0	0	94	177	145	1
38	72	26.1286	1	0	0	0	0	75	133	84	0
30	58.1	22.6953	1	0	0	0	0	74	146	142	0
32	75	25.9516	1	0	0	0	0	80	92	96	0
35	59.5	22.9544	1	0	0	0	0	71	126	120	0
33	66.4	24.6877	1	0	0	0	0	83	153	127	0
33	50.8	21.9875	2	0	0	0	0	72	135	125	0
39	63.1	26.9554	2	0	0	0	0	76	117	110	0
37	56.6	22.1094	2	0	0	0	0	75	145	128	0
38	93.7	36.1483	3	0	0	0	0	70	147	144	0
33	70.6	26.5723	1	0	0	0	0	72	148	101	0
31	65.3	26.4919	2	0	0	0	0	88	93	81	0
35	58.4	21.4509	1	0	0	0	0	86	150	145	0
30			1	0	0	0	0	72	153	97	0
32	75.4	27.6951	1	0	0	0	0	79	156	129	0
32	62	24.8358	1	0	0	0	0	70	104	81	0
31	54	23.3726	1	0	0	0	0	68	154	131	0
33	63.5	26.093	1	0	0	0	0	78	122	119	0
37	57.1	23.4632	1	0	0	0	0	73	134	99	0
33	65.3	23.1363	1	0	0	0	0	82	134	96	0
34	55.8	24.8	1	0	0	0	0	79	122	114	0
38	60.6	24.275	2	0	0	0	0	76	119	102	0
34	62.6	26.0562	1	0	0	0	0	75	115	115	0
36	65.1	33.6939	2	0	0	0	0	144	255	271	1
38	64.4	24.2388	1	0	0	0	0	79	139	108	0
35	63	22.5895	1	0	0	0	0	90	131	118	0
35	70.2	25.1712	2	0	0	0	0	71	115	127	0
30	59.6	23.2812	1	0	0	0	0	71	144	110	0
29	61.6	22.6263	1	0	0	0	0	74	117	118	0
30	66.4	25.6163	1	0	0	0	0	77	119	120	0
42	61.1	22.7171	1	0	0	0	0	77	154	117	0
29	56.7	22.4279	1	0	0	0	0	72	122	120	0
38	49	21.7778	2	0	0	0	0	73	120	102	0
27	57.8	23.4492	1	0	0	0	0	85	112	92	0
38	69.5	29.8844	2	0	0	0	0	79	141	121	0
28			1	0	0	0	0	78	129	120	0
33	44.8	20.4529	1	0	0	0	0	80	166	155	1
27	63	26.2227	1	0	0	0	0	74	145	107	0
36	56.5	20.0184	1	0	0	0	0	76	121	100	0
35	56.8	20.8632	1	0	0	0	0	99	138	123	1
28	66.5	22.4784	1	0	0	0	0	75	123	114	0
27	54.4	21.5181	2	0	0	0	0	69	104	72	0
33	50.7	21.378	1	0	0	0	0	77	141	108	0
33			2	0	0	0	1	83	201	170	1
39			1	0	0	0	0	80	123	180	1
26			1	0	0	0	0	74	128	90	0
33			1	0	0	0	0	77	93	98	0
38	71.9	26.7326	2	0	0	0	0	87	114	151	0
34	64.1	25.677	1	0	0	0	0	77	126	89	0
30	62.9	23.9674	1	0	0	0	0	79	142	125	0
31	40.7	18.5811	1	0	0	0	0	93	147	145	1
37	66.5	28.0401	1	0	0	0	0	79	167	145	0
32			2	0	0	0	0	77	152	83	0
33	68.8	24.3764	1	0	0	0	0	68	120	108	0
36	69.4	25.1851	1	0	0	0	0	81	102	105	0
34			1	0	0	0	0	88	148	133	0
28	56.2	21.9531	1	0	0	0	0	67	77	89	0
25	56.5	21.0068	2	0	0	0	0	78	130	118	0
31	67	26.1719	1	0	0	0	0	74	102	85	0
21	49	21.2084	1	0	0	0	0	77	164	135	0
33	57	22.2656	1	0	0	0	0	77	84	87	0
30	48.6	19.7168	1	0	0	0	0	67	141	170	1
32	56.3	21.7198	1	0	0	0	0	76	141	127	0
29	68.5	25.7819	1	0	0	0	0	75	140	135	0
30	52	22.5069	1	0	0	0	0	74	96	85	0
35	60.1	24.0747	1	0	0	0	0	76	126	112	0
36	75.6	33.6	1	0	0	0	0	105	217	208	1
28	58.8	21.9959	1	0	0	0	0	81	131	108	0
37	59.4	23.7943	1	0	0	0	0	83	118	108	0
38	66.9	23.1488	1	0	0	0	0	81	145	128	0
36	74	32.4547	1	0	0	0	0	92	213	155	1
37	60	23.7332	1	0	0	0	0	72	99	109	0
28	72.4	25.0519	1	0	0	0	0	86	117	113	0
32	55.4	20.1045	1	0	0	0	0	75	121	116	0
41	67.2	26.9188	4	0	0	0	0	72	176	169	1
34	49.9	19.6146	1	0	0	0	0	75	126	126	0
44	61.9	26.4428	3	0	0	0	0	91	133	118	0
29	63.2	25.0305	1	0	0	0	0	77	174	102	0
29	59	24.2439	1	0	0	0	0	68	196	173	1
32	62	25.8065	1	0	0	0	0	79	107	104	0
29	65.4	25.388	1	0	0	0	0	82	113	84	0
23	46.1	18.4666	1	0	0	0	0	81	88	105	0
32	62.6	24.4531	1	0	0	0	0	74	111	126	0
34	69.3	26.083	1	0	0	0	0	73	114	99	0
34	51.3	18.843	1	0	0	0	0	66	153	123	0
32	51.7	18.9899	1	0	0	0	0	75	102	71	0
29	60.5	26.8889	1	0	0	0	0	74	131	120	0
31	68.4	24.2347	1	0	0	0	0	77	126	129	0
30	55.6	21.7188	1	0	0	0	0	77	140	124	0
39	46.1	20.4889	1	0	0	0	0	71	138	101	0
31	67.8	25.5185	1	0	0	0	0	73	131	88	0
31	70	28.764	1	0	0	0	0	74	128	96	0
35	59.6	24.1795	1	0	0	0	0	77	182	129	1
35	71.8	27.3586	2	0	0	1	0	75	144	122	0
29	56.7	20.3306	1	0	0	0	0	70	152	126	0
29	80.1	28.3801	1	0	0	0	0	85	107	106	0
32	58.5	20.976	1	0	0	0	0	82	97	95	0
32	61.6	23.7645	2	0	0	0	0	85	134	106	0
41	61.3	23.6488	2	0	1	0	0	86	147	118	0
32	47.3	19.1894	1	0	0	0	0	75	134	88	0
32	62.6	24.1203	1	0	0	0	0	87	122	141	0
29	76	25.9909	1	0	0	0	0	77	121	97	0
32	57.9	22.0622	1	0	0	0	0	70	150	133	0
42	61.5	23.7259	1	0	0	0	0	87	175	188	1
34	71.7	26.3361	1	0	0	0	0	79	82	93	0
33	73.5	28.0064	1	0	0	0	0	80	173	154	1
36	58.4	23.6926	1	0	0	0	0	79	111	104	0
37	65	24.7676	2	0	0	0	0	74	137	144	0
29	60.6	25.8875	1	0	0	0	0	79	101	78	0
36	77.6	31.0848	2	0	0	0	0	92	169	158	1
44			2	0	0	0	0	78	135	136	0
29	64.9	22.7233	1	0	0	0	0	69	111	80	0
37	61.4	26.2292	1	0	0	0	0	73	173	147	0
34	57.7	23.7097	1	0	0	0	0	71	123	114	0
36	75.9	26.892	1	0	0	0	0	78	174	115	0
36	56	20.5693	1	0	0	0	0	79	137	139	0
36	60.5	24.2349	2	0	0	0	0	94	167	159	1
34	65.2	23.1009	1	0	0	0	0	72	133	119	0
30	65	26.573	1	0	0	0	0	79	150	141	0
29	47.7	20.6458	1	0	0	0	0	82	98	95	0
33	58.7	25.0758	1	0	0	0	0	76	95	65	0
41	71	29.9376	1	0	1	0	0	93	206	154	1
43	58.1	23.8741	1	0	0	0	0	86	211	145	1
27	52.8	22.5554	1	0	0	0	0	70	75	76	0
31	60.4	23.0148	1	0	0	0	0	72	162	155	1
30	69.1	28.0336	1	0	0	0	0	73	148	97	0
31	67		1	0	0	0	0	69	133	129	0
31	62.7	23.5989	1	0	0	0	0	64	126	99	0
26	57.5	23.4768	1	0	0	0	0	78	130	107	0
32	74.6	31.4556	1	0	0	0	0	85	207	155	1
34	66.7	27.0599	1	0	0	0	0	78	117	113	0
37	66.6	25.6934	1	0	0	0	0	83	127	130	0
38	62.4	21.0925	1	0	0	0	0	81	150	122	0
31	53.2	22.1436	2	0	0	0	0	80	131	109	0
29	73.3	25.3633	1	0	0	0	0	77	136	101	0
26	63.1	23.7495	1	0	0	0	0	74	82	109	0
39	63	24.6094	1	0	0	0	0	74	173	157	1
35	84.7	31.8793	3	0	0	0	0	79	123	100	0
26	60.5	22.7709	1	0	0	0	0	73	123	140	0
31	65.9	26.7354	2	0	0	0	0	82	108	126	0
30	65.1	22.0051	1	0	0	0	0	117	162	141	1
23	59.3	24.6826	1	0	0	0	0	75	121	103	0
32	54.6	22.151	1	0	0	0	0	80	135	111	0
30	57.2	22.067	1	0	0	0	0	85	139	116	0
28	58	21.304	3	0	0	0	0	75	125	96	0
30	56	22.4323	1	0	0	0	0	80	81	123	0
32	52.5	22.1369	1	0	0	0	0	89	180	145	1
38			1	0	0	0	0	76	104	104	0
40	71.1	29.9798	1	0	0	0	0	82	201	206	1
30	51	20.1732	1	0	0	0	0	70	161	166	1
32	59.6	22.7099	1	0	0	0	0	74	165	150	0
33	60.2	22.112	1	0	0	0	0	71	135	115	0
33	45.6	17.5919	2	0	0	0	0	75	108	117	0
33	53.1	22.6836	1	0	0	0	0	67	97	93	0
31	56.4	24.0933	1	0	0	0	0	68	100	86	0
34	73.3	28.6328	2	0	0	0	0	72	141	128	0
35	64.1	25.677	2	0	0	0	0	83	127	108	0
26	59.8	23.3594	1	0	0	0	0	70	127	109	0
27	54.1	22.2304	1	0	0	0	0	70	109	107	0
26	62.4	25.641	1	0	0	0	0	73	145	118	0
31	57.8	23.1533	1	0	0	0	0	67	75	73	0
27	56.2	22.5124	1	0	0	0	0	78	94	132	0
26	70.5	24.9787	1	0	0	0	0	75	120	101	0

## Sheet: The validation cohort
Age	BW at the visit for OGTT	BMI at the visit for OGTT	Parity	history of HTN	history of preeclampsia	history of PIH	history of macrosomia	FPG	1hPG	2hPG	GDM by IADPSG criteria
33	58.3	21.6761	1	0	0	0	0	76	135	102	0
34			1	0	0	0	0	76	124	85	0
28	52.1	21.4086	1	0	0	0	0	76	102	125	0
28	69	23.3234	1	0	0	0	0	88	88	134	0
37			1	0	0	0	0	72	110	94	0
24	57	23.4221	1	0	0	0	0	73	124	107	0
36	57	23.4221	2	0	1	0	0	88	114	102	0
35	62.3	22.6085	2	0	0	0	0	80	114	119	0
34	59.7	24.5316	1	0	0	0	0	71	166	136	0
38			1	0	0	0	0	75	144	177	1
40	62.2	22.8467	1	0	0	0	0	78	139	117	0
36	67	25.5296	1	0	0	0	0	73	146	135	0
32	63	22.8625	2	0	0	0	0	99	237	141	1
30	57.7	21.717	1	0	0	0	0	86	138	133	0
32	54.9	22.1315	2	0	0	0	0	89	164	116	0
36	57.1	22.7289	2	0	0	0	0	77	152	155	1
30	60.3	21.1127	2	0	0	0	0	82	86	97	0
42	64.9	25.6715	3	0	0	0	0	90	131	111	0
36	57	21.7192	2	0	0	0	0	81	105	128	0
31	52.9	20.6641	1	0	0	0	0	76	136	120	0
36	54.5	22.6847	1	0	0	0	0	89	106	100	0
32	63.9	27.2972	2	0	0	0	0	77	137	109	0
28	44	16.1616	2	0	0	0	0	74	76	106	0
34	58.5	24.9904	2	0	0	0	0	75	119	87	0
35	63.9	25.2759	4	0	0	0	0	80	243	188	1
28	66.5	24.1327	2	0	0	0	0	79	92	88	0
32	70.8	25.3864	2	0	0	0	0	77	96	85	0
37	58.5	22.8516	4	0	0	0	0	86	168	131	0
31	51	19.1953	2	0	0	0	0	74	146	116	0
28	62	23.9188	1	0	0	0	0	87	158	141	0
30	62.4	21.848	2	0	0	0	0	80	114	98	0
45	67	24.6097	1	0	0	0	0	83	177	133	0
24	51.2	20.7716	1	0	0	0	0	82	161	109	0
27	55	19.9594	1	0	0	0	0	76	158	106	0
43	62.8	25.3162	1	0	0	0	0	83	195	182	1
28	51.1	20.4695	1	0	0	0	0	81	132	73	0
30	74.7	28.4637	1	0	0	0	0	87	136	127	0
27	54.6	21.5972	1	0	0	0	0	79	87	134	0
28	59.4	21.2987	1	0	0	0	0	77	82	89	0
35			1	0	0	0	0	77	207	193	1
27	54.2	20.3997	1	0	0	0	0	83	147	112	0
29	65.6	22.9684	1	0	0	0	0	78	152	121	0
37	57.1	23.7669	1	0	0	0	0	80	105	95	0
30	58.4	23.3937	1	0	0	0	0	81	122	96	0
32	60.1	25.0156	1	0	0	0	0	74	127	93	0
34	63	23.1405	2	0	0	0	0	77	132	159	1
30	69.5	25.528	1	0	0	0	0	81	136	149	0
30	60.4	22.5944	1	0	0	0	0	76	138	90	0
35	49	20.3954	2	0	0	0	0	70	109	106	0
29	50.1	19.5703	1	0	0	0	0	76	131	104	0
28	77	30.8444	1	0	0	0	0	83	151	107	0
31	68.7	26.3397	1	0	0	0	0	86	92	103	0
38	59.4	23.7943	4	0	0	0	0	81	157	140	0
35	50.6	20.2692	1	0	0	0	0	71	102	97	0
33	62	25.4767	2	0	0	0	0	87	150	149	0
38	51.9	20.0224	2	0	0	0	0	79	145	150	0
41	77.9	32.4246	2	0	0	0	0	87	165	165	1
23	59	21.6713	1	0	0	0	0	74	158	119	0
28	66.7	25.8926	1	0	0	0	0	81	109	96	0
31	66.7	25.8926	2	0	0	0	0	87	105	96	0
32	61	24.5906	1	0	0	0	0	78	92	78	0
34	53.1	22.6836	1	0	0	0	0	86	140	109	0
32	60		1	0	0	0	0	80	147	83	0
30	86	33.5938	3	0	0	0	0	78	111	108	0
37	56	23.0112	1	0	0	0	0	80	110	92	0
31	58.8	24.4745	2	0	0	0	0	76	128	101	0
35	93.1	34.8269	2	0	0	0	0	74	128	106	0
33	50.2	19.8568	3	0	0	0	0	81	124	64	0
36	62	25.4767	2	0	0	0	0	68	101	80	0
35	53.5	20.8984	2	0	0	0	0	81	184	150	1
39	66.2	25.2248	2	0	0	0	0	82	126	125	0
32	62	24.5243	1	0	0	0	0	69	150	145	0
37	68.9	26.2536	1	0	0	0	0	94	173	151	1
23	54	21.0938	1	0	0	0	0	71	91	101	0
33	58.7	22.9297	1	0	0	0	0	81	132	96	0
33	61.5	25.2712	1	0	0	0	0	80	122	101	0
35	86	32.3685	1	0	0	0	0	79	166	95	0
43	57.8	22.0241	1	0	0	0	0	82	119	159	1
38	64.1	22.7112	2	0	0	0	0	78	137	126	0
32	59.1	24.285	2	0	0	0	0	78	128	105	0
30	59.5	22.3945	1	0	0	0	0	78	94	87	0
36	64.3	23.618	3	0	0	0	0	80	117	84	0
36	60	22.8624	1	0	0	0	0	72	126	127	0
35	64.7	22.9237	2	0	0	0	0	81	134	126	0
35	56.7	24.2215	1	0	0	0	0	81	129	95	0
37	60.3	24.1548	1	0	0	0	0	72	93	87	0
37	58	20.7967	1	0	0	0	0	74	137	102	0
40	66.7	26.7185	2	0	1	0	0	80	133	112	0
42	62.6	21.918	3	0	0	0	0	75	140	138	0
28	63.6	23.6466	1	0	0	0	0	70	159	153	1
34	58.2	22.1765	1	0	0	0	0	75	136	119	0
38	68.7	25.5428	2	0	0	0	0	88	159	126	0
39	57.9	21.3967	2	0	0	0	0	78	122	94	0
34	57.5	22.4609	1	0	0	0	0	81	98	75	0
40	73.2	28.5938	1	0	0	0	0	79	166	148	0
28	82.3	30.5994	1	0	0	0	0	92	173	133	1
22	58.9	22.4432	1	0	0	0	0	73	67	93	0
31	73.7	25.5017	2	0	0	0	0	90	139	120	0
34	57.8	23.1533	1	0	0	0	0	80	152	120	0
28	79.5	26.5629	1	0	0	0	0	70	139	114	0
33	66.6	24.4628	1	0	0	0	0	82	165	117	0
32	53.9	19.798	1	0	0	0	0	78	84	100	0
34	56.9	21.4159	1	0	0	0	0	79	66	71	0
37	69.2	25.4178	2	0	0	0	0	81	160	121	0
30	59	22.7615	1	0	0	0	0	78	86	111	0
37	76	25.6896	2	0	0	0	0	75	123	98	0
33	66.5	25.0292	1	0	0	0	0	81	137	108	0
30	45.7	20.3111	1	0	0	0	0	84	128	100	0
33	53.1	22.983	1	0	0	0	0	82	150	119	0
33	71.5	28.6412	1	0	0	0	0	79	159	70	0
34	56	20.5693	1	0	0	0	0	85	123	101	0
34	51	20.6905	1	0	0	0	0	72	143	122	0
36	87.1	34.0234	2	1	0	1	0	84	121	103	0
42	64.1	28.4889	2	0	0	0	0	78	183	174	1
31	74.7	28.8183	1	0	0	0	0	85	154	116	0
35	61.1	23.5716	1	0	0	0	0	76	84	106	0
28	47.5	19.5184	1	0	0	0	0	73	106	86	0
38	70.1	28.4393	2	0	0	0	0	82	161	155	1
41	71.1	23.7562	2	0	0	0	0	86	170	136	0
35	73.9	26.4979	3	0	0	0	0	88	146	87	0
35	57.6	20.4082	2	0	0	0	0	77	143	138	0
37	66.9	27.4901	3	0	0	0	0	80	150	88	0
37	66.7	26.0547	1	0	0	0	0	76	160	138	0
31	58		1	0	0	0	0	80	122	109	0
35	64.3	24.5008	2	0	0	0	0	66	155	148	0
35	57.9	24.0999	1	0	0	0	0	76	111	88	0
31	60	22.0386	1	0	0	0	0	92	130	147	1
34	52.6	24.8462	1	0	0	0	0	75	132	105	0
35	45.1	20.0444	1	0	0	0	0	80	120	114	0
31	59.7	21.9284	2	1	0	0	0	79	149	119	0
27	58	19.6052	1	0	0	0	0	76	122	150	0
35	68	26.2336	1	0	0	0	0	77	123	131	0
37	108.7	41.6758	1	0	0	0	0	109	211	173	1
34	63.9	24.6518	1	0	0	0	0	77	160	154	1
31	58.7	23.219	1	0	0	0	0	77	142	138	0
33	55	20.202	1	0	0	0	0	72	106	82	0
37	60.7	23.1291	1	0	0	0	0	82	155	135	0
35	61.8	23.8417	1	0	0	0	0	86	156	129	0
37	59.5	22.1223	1	0	0	0	0	68	99	82	0
37	49	18.6709	1	0	0	0	0	72	160	133	0
30	58.9	21.1194	1	0	0	0	0	73	139	94	0
32	56.5	24.136	1	0	0	0	0	74	99	95	0
36	64.2	28.1567	1	0	0	0	0	76	123	113	0
45	55.1	21.5234	2	0	0	0	0	67	142	131	0
33	61.3	24.2475	1	0	0	0	0	76	143	104	0
34	73.2	27.2159	1	0	0	0	0	70	118	120	0
36	87.5	31.002	2	0	0	0	0	81	151	122	0
32	89.6	34.1411	2	0	0	1	0	88	201	180	1
34	57.4	23.287	1	0	0	0	0	80	131	92	0
39	62.2	24.6035	2	0	0	0	0	80	158	131	0
33	56.9	20.4023	1	0	0	0	0	78	155	122	0
38	55.2	23.5807	1	0	0	0	0	85	145	131	0
39	54.5	22.3948	1	0	0	0	0	78	146	110	0
30	77.3	33.4574	1	0	0	0	0	86	126	112	0
37	61	25.3902	2	1	0	1	0	73	155	87	0
34	65.4	24.92	2	0	0	0	0	75	149	149	0
32	52.4	21.2585	1	0	0	0	0	83	110	111	0
33	56.4	20.7162	2	0	0	0	0	77	125	108	0
33	80.9	33.2429	2	0	0	1	0	84	143	114	0
35	58.4	24.308	2	0	1	0	0	90	182	123	1
37	71.4	25.2976	2	0	0	0	0	77	135	116	0
40	63.6	25.4767	2	0	0	0	0	94	204	167	1
35	60.5	19.3112	2	0	0	0	0	73	122	86	0
28	61	21.1073	2	0	0	0	0	81	128	94	0
40	70	26.6728	2	0	0	0	0	75	169	174	1
38	60.4	22.1855	2	0	0	0	0	78	161	123	0
31	80.5	32.2464	1	0	0	0	0	77	122	98	0
35	60.5	25.1821	1	0	0	0	0	85	173	127	0
26	62	23.6244	1	0	0	0	0	82	160	146	0
33	68.6	27.135	2	0	0	0	0	83	161	113	0
33	65.2	26.4514	3	0	0	0	0	81	136	96	0
30	60.9	24.7069	2	0	0	0	0	79	119	113	0
29	66.8	24.8364	1	0	0	0	0	84	167	152	0
30	54.7	21.6368	1	0	0	0	0	75	126	108	0
41	65.5	25.2691	3	0	0	0	0	79	152	152	0
38	81.4	34.773	2	0	0	0	0	88	138	134	0
32	53	20.4467	2	0	0	0	0	76	109	101	0
33	68.4	27.3995	3	0	1	0	0	84	139	140	0
35	53.6	21.4709	1	0	0	0	0	75	144	136	0
31	57.4	21.8717	1	0	0	0	0	77	141	124	0
36	62	24.2188	2	0	0	0	0	74	125	116	0
42	62.3	24.9559	2	0	0	0	0	73	142	82	0
37	54.2	19.669	2	0	0	0	0	69	101	111	0
37	55	22.8928	1	0	0	0	0	75	114	108	0
36	88.8	38.689	2	0	0	0	0	90	141	102	0
33	50.6	21.6156	1	0	0	0	0	81	137	135	0
28	55.3	20.3122	1	0	0	0	0	73	85	70	0
35	62	24.8358	2	0	0	0	0	75	105	81	0
39	61	22.68	3	0	0	0	0	72	95	111	0
31	76	24.5351	1	0	0	0	0	82	145	87	0
36	59	21.1553	3	0	0	0	0	80	159	111	0
44	66.3	23.4906	3	0	1	0	1	87	135	113	0
44	67.3	26.4541	1	0	0	0	0	90	125	123	0
34	52.5	20.2538	2	0	0	0	0	81	153	122	0
31	59.1	20.2113	1	0	0	0	0	77	98	116	0
35	86.7	33.8672	2	0	0	0	0	81	148	129	0
36	65	26.0375	2	0	0	0	0	72	131	111	0
31	70.3	25.8219	1	0	0	0	0	72	78	100	0
31	53.2	20.7812	1	0	0	0	0	69	76	75	0
31	60	24.0346	2	0	0	0	0	84	138	131	0
39	60.6	23.9706	2	0	0	0	0	75	127	117	0
36	75.8	31.5505	2	0	0	0	0	84	151	120	0
41	58.4	24.6247	1	0	0	0	0	73	123	78	0
33	65.8	25.3848	1	0	0	0	0	77	136	81	0
28	66.7	26.3834	2	0	0	0	0	88	148	130	0
38	58.9	23.2981	2	0	0	0	0	73	113	108	0
39	55.1	22.0718	3	0	0	0	0	76	145	121	0
32	68.1	23.8437	1	0	0	0	0	76	99	107	0
34	56.4	23.9366	1	0	0	0	0	77	108	100	0
32	86.8	33.9062	1	0	0	0	0	78	136	122	0
35	68.2	26.6406	2	0	0	0	0	80	124	117	0
31	68	27.9421	2	0	0	0	0	77	113	103	0
32	55.2	22.1118	1	0	0	0	0	86	133	120	0
32	55.2	22.6824	1	0	0	0	0	66	133	121	0
34	85.3	35.051	1	0	0	0	0	84	152	153	1
29	53.9	21.0547	1	0	0	0	0	67	112	76	0
39	50.4	21.5302	1	0	0	0	0	72	130	108	0
34	78.4	26.8117	1	0	0	0	0	76	146	84	0
36	66.8	24.5363	1	0	0	0	0	75	104	113	0
32	66.3	29.4667	2	0	0	0	0	74	156	131	0
34	80.1	29.0681	1	0	0	0	0	80	162	127	0
32	70	28.0404	1	0	0	0	0	76	180	141	1
31	58.4	23.9974	1	0	0	0	0	73	147	130	0
35	57.9	23.4898	2	0	0	0	0	86	166	121	0
35	57	22.2656	1	0	0	0	0	70	164	154	1
44	114	38.5343	1	1	0	0	0	107	230	200	1
33	60.4	24.8192	1	0	0	0	0	81	132	112	0
34	59.1	23.6741	2	0	0	0	0	76	122	122	0
33	58.8	22.6843	1	0	0	0	0	77	120	118	0
35	62.6	23.8531	2	0	0	0	0	78	145	128	0
34	45	18.026	1	0	0	0	0	74	159	148	0
36	66.4	24.6877	1	0	0	0	0	84	173	160	1
35	55.2	22.6824	1	0	0	0	0	83	108	103	0
33	58.3	22.7734	1	0	0	0	0	73	167	102	0
28	60	26.6667	1	0	0	0	0	76	133	109	0
33	57.1	20.9734	1	0	0	0	0	76	116	82	0
32	75.7	25.5881	1	0	0	0	0	75	123	110	0
30	49.5	19.8285	2	0	0	0	0	77	104	97	0
35	62.5	24.4141	2	0	0	0	0	69	137	133	0
34	46.9	19.0271	2	0	0	0	0	72	159	162	1
31	58	22.1003	1	0	0	0	0	85	180	141	1
43	54.7	21.3672	1	0	0	0	0	70	143	142	0
27	60.5	23.3402	1	0	0	0	0	84	143	154	1
32	56.4	21.2278	1	0	0	0	0	76	157	144	0
36	58.1	21.8676	2	0	0	0	0	75	103	104	0
36	65.1	27.0968	1	0	0	0	0	76	107	109	0
33	61.5	24.0234	1	0	0	0	0	79	125	121	0
34	63.5	25.2764	3	0	0	0	0	79	94	81	0
35	52.9	20.6641	2	0	0	0	0	83	95	97	0
33	70	24.2215	2	0	0	0	0	76	124	110	0
29	56.1	21.245	1	0	0	0	0	82	131	113	0
30	51	20.1732	1	0	0	0	0	80	119	103	0
35	66	26.4381	1	0	0	0	0	68	126	121	0
31	68.1	26.2721	2	0	0	0	0	80	122	124	0
32	69.4	27.8	2	0	0	0	0	81	162	149	0
32	53.4	21.6642	1	0	0	0	0	82	105	119	0
38	56.3	22.5525	3	0	0	0	0	76	111	123	0
35	66	27.4714	1	0	0	0	0	83	112	105	0
27	64.8	24.0928	2	0	0	0	0	74	113	90	0
33	79.8	28.6134	1	0	0	0	0	84	118	113	0
30	72.8	27.4003	1	0	0	0	0	86	179	152	0
35	75.1	29.3359	2	0	0	0	0	81	104	103	0
32	59.9	23.3984	1	0	0	0	0	71	146	99	0
36	57.2	21.0101	2	0	0	0	0	74	115	116	0
37	51.4	20.9862	2	0	0	0	0	66	145	115	0
34	62	24.2188	1	0	0	0	0	78	89	99	0
38	74.5	30.6131	1	0	0	0	0	78	129	123	0
33	66.3	24.6505	1	0	0	0	0	73	92	124	0
28	63.5	25.4366	1	0	0	0	0	80	118	118	0
30	46.3	19.7787	1	0	0	0	0	77	149	125	0
37	67.1	24.6465	1	0	0	0	0	81	132	93	0
37	63.7	22.7044	2	0	0	0	0	79	104	112	0
32	65.6	24.0955	2	0	0	0	0	86	89	104	0
39	85.2	30.1871	2	0	0	0	0	73	78	112	0
28	79.8	31.1719	2	0	0	0	0	82	107	115	0
34	66.5	24.4261	1	0	0	0	0	84	102	115	0
30	72	27.0993	1	0	0	0	0	73	101	82	0
37	66.7	26.3834	2	0	0	0	0	79	143	124	0
34	58.3	21.6761	2	0	0	0	0	82	102	110	0
41	56.9	22.7928	2	0	0	0	1	80	84	95	0
39	89.4	31.6752	1	0	0	0	0	97	204	133	1
32	67.8	27.8957	1	0	0	0	0	87	141	139	0
30	55.9	24.3549	1	0	0	0	0	84	150	118	0
36	56.8	21.1184	2	0	0	0	0	75	117	110	0
33	68.9	25.9325	2	0	0	0	0	85	135	126	0
39	70.2	29.2196	2	0	0	0	0	79	150	124	0
36	52.5	20.7666	1	0	0	0	0	80	170	135	0
28	60.5	24.5446	2	0	0	0	0	86	162	133	0
37	52.7	22.8099	1	0	0	0	0	73	102	96	0
31	66	25.7812	1	0	0	0	0	83	121	99	0
31	54.1	21.1328	1	0	0	0	0	74	128	101	0
34	59.5	20.5882	1	0	0	0	0	83	148	110	0
37	52.9	24.1508	3	0	0	0	0	74	126	104	0
36	64.9	28.0904	3	0	0	0	0	86	181	165	1
27	67.7	31.7602	1	0	0	0	0	79	109	112	0
38	53.3	22.769	1	0	0	0	0	74	153	139	0
37	60.2	22.658	3	0	0	0	0	84	154	121	0
37	66.2	25.5391	2	0	0	0	0	76	147	100	0
36	60.1	24.0747	1	0	0	0	0	73	117	100	0
34	60.2	24.8964	2	0	0	0	0	79	116	109	0
33	71.1	23.8941	1	0	0	0	0	83	138	158	1
36	95.8	32.7622	2	0	0	0	0	103	205	171	1
32	60.8	23.75	2	0	0	0	0	87	160	129	0
35	60.7	24.9425	1	0	0	0	0	80	131	122	0
39	60.8	23.75	2	0	0	0	0	83	153	139	0
35	52.6	22.1791	2	0	0	0	0	77	105	120	0
33	53.2	21.0435	1	0	0	0	0	74	128	147	0
40	70.8	25.6931	3	0	0	0	0	82	178	148	0
34	59.5	23.8343	2	0	0	0	0	82	159	146	0
38	61.4	22.0159	3	0	0	0	0	89	171	142	0
35	70.6	25.6206	1	0	0	0	0	75	94	96	0
28	67.4	23.8804	1	0	0	0	0	73	95	83	0
32	49.1	21.5341	2	0	0	0	0	77	114	99	0
33	64.6	25.8773	1	0	0	0	0	75	145	99	0
30	54.5	23.2816	2	0	0	0	0	80	114	103	0
30	73	27.1416	3	0	0	0	0	88	136	102	0
32	55.8	20.0079	1	0	0	0	0	69	147	95	0
32	54.1	20.8194	1	0	0	0	0	73	81	86	0
32	57.1	21.4912	2	0	0	0	0	76	149	116	0
35	78.8	28.5963	2	0	0	0	0	90	152	118	0
32	78.6	32.928	2	0	0	0	0	106	169	108	1
33	57.2	22.7687	1	0	0	0	0	77	125	78	0
33	72.5	29.0418	1	0	0	0	0	77	142	101	0
31	50.5	20.4876	2	0	0	0	0	82	102	100	0
39	63.6	25.8023	1	0	0	0	0	77	139	138	0
34	52.5	22.1369	1	0	0	0	0	79	101	93	0
37	54.7	21.1026	2	0	0	0	0	68	105	96	0
40	64.7	25.9173	2	0	0	0	0	73	154	111	0
27	59.5	22.6718	1	0	0	0	0	74	87	72	0
33	72.4	24.4727	2	0	0	0	0	72	132	137	0
33	58.9	20.8688	1	0	0	0	0	88	110	93	0
33	60.5	22.4941	1	0	0	0	0	75	106	72	0
32	56	22.719	1	0	0	0	0	73	140	108	0
30	59	25.5367	1	0	0	0	0	81	137	94	0
34	54.2	21.7113	2	0	0	0	0	81	124	101	0
32	59.7	23.3203	2	0	0	1	0	86	118	158	1
34	51.9	22.4636	2	0	0	0	0	78	151	149	0
31	63.3	24.2694	2	0	0	0	0	84	165	133	0
37	62.8	21.988	1	0	0	0	0	84	107	87	0
35	58	21.048	2	0	0	0	0	72	153	122	0
39	61	24.1288	1	0	0	0	0	75	148	136	0
27	68	25.5937	1	0	0	0	0	84	90	103	0
32	55.6	20.9266	2	0	0	0	0	70	114	88	0
39	73	25.8645	3	0	0	0	0	78	119	93	0
29	58	21.5645	1	0	0	0	0	74	112	137	0
35	77.5	31.0447	2	0	0	0	0	81	150	99	0
38	71.3	25.5656	3	0	0	0	0	84	127	99	0
29	56.3	23.7392	1	0	0	0	0	70	93	82	0
37	63.8	24.3103	1	0	0	0	0	82	130	97	0
44	72.6	24.5403	1	0	0	0	0	80	139	124	0
32	63.2	22.9351	3	0	0	0	0	74	79	83	0
34	63.1	23.7495	1	0	0	0	0	79	172	123	0
30	62	21.4533	1	0	0	0	0	75	112	124	0
40	58	22.6562	2	0	0	0	0	77	182	159	1
33	54.7	20.8429	2	0	0	0	0	86	107	98	0
34	61.5	23.4339	2	0	0	0	0	81	155	126	0
34	72.4	25.6519	2	0	0	0	0	77	126	94	0
34	65.5	24.0588	1	0	0	0	0	90	159	98	0
36	66	26.1066	3	0	0	0	0	81	142	133	0
34	54.3	24.79	1	0	0	0	0	73	132	89	0
38	74.3	27.6249	2	0	0	0	0	77	148	129	0
36	90.8	34.1752	2	0	0	0	0	83	189	164	1
